# Supplementary material for: Engineering of a compact, high-fidelity EbCas12a variant that can be packaged with its crRNA into an all-in-one AAV vector delivery system
Source: PLoS Biol. 2024 May 30;22(5):e3002619. doi: 10.1371/journal.pbio.3002619 (PMC11139299; doi:10.1371/journal.pbio.3002619)
Supplement: S1 Data — (XLSX) [file pbio.3002619.s016.xlsx]

## Sheet: Fig 1E
	AA	AC	AG	AT	CA	CC	CG	CT	GA	GC	GG	GT	TA	TC	TG	TT
AA	0	0	0	0.000245037	0	0.000521574	0	0	0	0.000398943	0	0	0.000673933	0.00231381	0.000475176	0.00161168
AC	0	0	0	0	0	0.000802203	0	0	0	0	0	0	0.000574344	0.00171754	0.00189603	0.000976209
AG	0	0	0	0	0	0	0	0	0	0	0	0	0	0.00143517	8.78497e-05	0.000563885
AT	0	0	0	0	0	0.0017052	0	0	0	0	0	0	0.0244267	0.0170996	0.0216092	0.00134223
CA	0	0	0.000484221	0.000706352	0	7.15214e-05	0	0	0	0	0.000246647	0	0	0.000472461	0.000492683	0.000421348
CC	0	0	0	0	0.000192894	0.00254927	0.000470115	0	0	0.00086563	0.000329174	0	0.0036324	0.0042585	0.00255657	0
CG	0	0	0	0	0	0	0	0	0	0	0.000820528	0	0	0	0	0
CT	0	0	0	0	0.00108896	0.003639	0.000122075	0	0	0	0	0	0.213256	0.190756	0.157988	0.0039106
GA	0	0.000269631	0.000190266	0.00112719	0	0.00108383	0	0	0	0.000900235	0.000222355	0.000572542	0.00246921	0.00222965	0.00163294	0.00162726
GC	0	0	0	0	0	0.00124568	0.000434665	0	0	0	0	0	0	0.00333176	0.000290843	0
GG	0	0.000401609	0.000404548	0.000463968	0	0.00127386	0	0	0	0.00165691	0.0025188	0.00159164	0.000338796	0.00231453	0.00108738	0.00207027
GT	0	0	0	0	0	0.00296372	0	0	0	0	0.000320872	0	0.0374094	0.0333475	0.0275984	0.00205117
TA	0	0	0	0	0	0	0	0	0	0	0	0	0	0.00020663	0	0
TC	0	0	0	0	0	0.0032198	0	0	0	0	0	0	0.034803	0.052332	0.0233102	0.000179212
TG	0	0	0	0	0	0	0	0	0	0	0	0	0	0	0	0
TT	0	0	0	0	0.10445	0.0906104	0.0145454	0.00308459	0	0.000443793	0	0	0.998775	0.9352	1	0.0374361

## Sheet: Fig 1F
min	Remaining CCCA PAM substrate (%)		min	Remaining CCTA PAM substrate (%)		min	Remaining CTCA PAM substrate (%)		min	Remaining CTTA PAM substrate (%)		min	Remaining TCCA PAM substrate (%)		min	Remaining TCTA PAM substrate (%)		min	Remaining TTCA PAM substrate (%)		min	Remaining TTTA PAM substrate (%)
0	100		0	100		0	100		0	100		0	100		0	100		0	100		0	100
1	102.01		1	97.3521		1	101.26		1	43.2725		1	106.092		1	83.3097		1	70.3904		1	18.7154
2	105.231		2	98.6781		2	100.386		2	27.5388		2	107.794		2	77.289		2	51.579		2	11.8253
3	103.373		3	94.0692		3	97.943		3	21.5645		3	106.358		3	67.4915		3	41.7474		3	12.2029
4	101.156		4	94.294		4	98.6196		4	20.421		4	103.438		4	61.3006		4	37.2582		4	14.7799
5	105.499		5	92.5782		5	101.309		5	15.6346		5	103.539		5	55.4936		5	30.3402		5	11.2354
6	103.15		6	93.4382		6	98.2515		6	15.5311		6	106.189		6	57.3537		6	30.9899		6	10.9841
7	103.293		7	92.2737		7	100.046		7	12.6642		7	104.92		7	50.2071		7	23.5261		7	9.83333
8	101.516		8	93.625		8	98.0576		8	12.5062		8	102.054		8	52.9724		8	25.0018		8	9.76328
9	101.058		9	89.5993		9	94.2098		9	9.87028		9	101.02		9	37.0005		9	16.2206		9	9.08039
10	102.043		10	85.8908		10	97.8419		10	10.3662		10	108.65		10	39.1735		10	17.9825		10	8.61979

## Sheet: Fig 2A
con	AscrRNA	FncrRNA	LbcrRNA	Lb2crRNA	PdcrRNA	EecrRNA	PbcrRNA	MbcrRNA	cMtcrRNA	(%)
0	50	70	15	74	9	2	2	19	16
1	55	74	19	77	21	16	8	23	20
1	53	74	20	75	16	16	8	8	5

## Sheet: Fig 2B
con	13nt	15nt	17nt	19nt	21nt	23nt	25nt	27nt	29nt	31nt	(%)
-5.23752	-3.41048	0.609013	0.609013	13.3983	36.419	24.3605	24.3605	13.7637	10.1096	0.974421
1.70524	-3.41048	4.99391	9.74421	23.6297	28.246	34.592	34.592	18.8794	15.9562	5.72473
3.53228	-0.48721	-0.1218	3.53228	11.5713	37.1498	31.6687	31.6687	20.7065	9.74421	2.07065

## Sheet: Fig 2F
Traget	gene editing efficiency (%)
CLIC4	9
VEGFA	17
PD1	27
DNMT1	16
TRAC	8
TRBC	7
TAX1BP3	6
CTLA4	7
PO1	12
PO2	4
NLRC4	16
B2M	10
Site5	18

## Sheet: Fig 3B
con	EbCas12a	EbCas12a-D141R
1.5	68.4	84.9
3.4	71.1	84.2
-5	67.8	84.9

## Sheet: Fig 3C
	replicate 1	replicate 2	replicate 3	replicate 1	replicate 2	replicate 3
𝛽2m	9.26	9.33	9.09	22.55	22.92	22.47
CL	12.12	11.87	12.35	19.63	19.46	20.12
NL	14.29	14.08	14.25	19.56	19.5	20.08
TA	6.59	6.74	6.59	15.07	15.26	14.95
PO1	10.44	10.17	10.71	28.32	28.11	28.71
PO2	17.72	17.44	17.33	28.35	28.73	27.91
SITE5	14.51	14.48	14.5	25.48	25.44	25.46

## Sheet: Fig 3D
EbCas12a	enEbCas12a
5.7	20.3
3.3	14.7
9.8	25.9
23.3	40.7
8.3	21.3
19.3	29
28	29.3
13	24.6
13.2	17.6
6.6	14.6
9.8	27.9
14.2	28.9
14.5	25.4

## Sheet: Fig 3E
AsCas12a	enAsCas12a	EbCas12a	enEbCas12a	Lb2Cas12a	LbCas12a
5	10	8	12	12	11
20	21	10	30	16	15
41	44	4	11	4	19
32	30	6	28	3	25
45	49	14	48	15	45
22	25	4	23	3
20	44	17	46	20	47
44	43	29	42	44	46
30	50	24	48	23	25
33	27				15
40	42	21	37	35	33
38	40	30	38	36	34
41	37	13	38	16	42
23	30	11	37	33	43
40	45	4	28	8	40
30	35	33	28	30	37
24	45	23	49	25	49
38	44	2	23	46	42
13	20	2	2		12
23	8	10	20	16	15
50	54	50	53	56	56

## Sheet: Fig 3F
	enEb	As	Lb
SITE5	9	12	16
D4	3	4	10
NL	1	2	4
POLQ1	2	1	2
CL	1	2	3
𝛽2m	0	0	0
CT	0	0	0

[truncated: 7 more sheets: Fig 4D, Fig S7B, Fig S9B, Fig S13B, Fig S13C, Fig S14B, Fig S14C]
